# Supplementary material for: Four decades of data indicate that planted mangroves stored up to 75% of the carbon stocks found in intact mature stands
Source: Sci Adv. 2024 Jul 5;10(27):eadk5430. doi: 10.1126/sciadv.adk5430 (PMC11801255; doi:10.1126/sciadv.adk5430)
Supplement: Supplementary file 2 — Table S1 [file sciadv.adk5430_table_s1.zip]

Archive with 1 entries (1 files):
- adk5430_table_s1.xlsx
