# Supplementary material for: Four decades of data indicate that planted mangroves stored up to 75% of the carbon stocks found in intact mature stands
Source: Sci Adv. 2024 Jul 5;10(27):eadk5430. doi: 10.1126/sciadv.adk5430 (PMC11801255; doi:10.1126/sciadv.adk5430)
Supplement: Supplementary file 2 — Table S1 [file sciadv.adk5430_table_s1.zip › adk5430_table_s1.xlsx]

## Sheet: Feuil1
			0 - 4.9 years					5 - 9.9 years
	Forest type	Stock type	n	Mean	±sd	Min	Max	n	Mean	±sd	Min	Max
				(MgC ha-1)	(MgC ha-1)	(MgC ha-1)	(MgC ha-1)		(MgC ha-1)	(MgC ha-1)	(MgC ha-1)	(MgC ha-1)
	Planted (restored & afforested)	AGB	137	6.78	10.82	0.01	53.03	189	28.49	44.43	0.01	434.59
		BGB	55	1.82	3.03	0	12.87	58	11.51	23.3	0	138.46
		Soil	45	188.85	104.57	13.5	558.8	48	193.78	141.78	11.13	514.08
	PF-IFL (intact mature & naturally regenerated)	AGB	4	10.6	9.11	2.02	18.8	14	34.11	41.81	5.16	150.73
		BGB	2	9.32	10.01	2.25	16.4	2	9.32	10.01	2.25	16.4
		Soil	6	72.66	19.12	45	89.14	7	72.66	19.12	45	91.4
			10 - 14.9 years					15 - 19.9 years
	Planted (restored & afforested)	AGB	154	43.51	36.36	0.04	231	78	75.02	46.74	0.55	196.5
		BGB	45	12.28	11.92	1.2	56.2	36	26.22	20.06	3.57	73.2
		Soil	44	175.59	166.61	7.8	848.2	39	214.98	169.48	15.58	678.23
	PF-IFL (intact mature & naturally regenerated)	AGB	11	17.72	16.83	0.01	41.35	11	37.91	15.51	23.65	74.39
		BGB	10	5.23	8.52	0.01	26.9	9	6.47	3.43	3.3	11.97
		Soil	9	296.64	226.64	94.32	850	9	325.39	111.89	150.41	483.09
			20 - 24.9 years					25 - 29.9 years
	Planted (restored & afforested)	AGB	67	68.8	43.47	1.53	175.15	34	80.27	51.5	9.65	172
		BGB	30	23.95	25.75	1.8	127.8	20	28.84	12.64	7.7	53.24
		Soil	28	181.63	170.69	15.1	508.4	21	323.07	189.76	26.71	586.58
	PF-IFL (intact mature & naturally regenerated)	AGB	13	39.64	26.96	7.35	88.61	16	60.65	50.82	6.4	155.99
		BGB	11	17.55	11.85	2.66	33.47	12	16.16	11.08	5.61	42.08
		Soil	11	347.39	152.52	64.27	548.09	11	421.95	144.99	249.68	612.87
			30 - 34.9 years					35 - 60 years
	Planted (restored & afforested)	AGB	6	116.85	44.48	66.26	178.56	22	169.34	59.69	45.85	285.8
		BGB	3	29.43	5.11	25.49	35.21	5	255.92	142.88	122.6	497.5
		Soil	3	120.03	18.67	104.4	140.7	13	430.62	157.25	17	644
	PF-IFL (intact mature & naturally regenerated)	AGB	1	124.8	NA	124.8	124.8	381	80.49	78.54	0.13	557.3
		BGB	NA	NA	NA	NA	NA	239	29.71	24.71	0.33	164.35
		Soil	NA	NA	NA	NA	NA	309	267.52	186.28	1.07	1031
