# Supplementary material for: Four decades of data indicate that planted mangroves stored up to 75% of the carbon stocks found in intact mature stands
Source: Sci Adv. 2024 Jul 5;10(27):eadk5430. doi: 10.1126/sciadv.adk5430 (PMC11801255; doi:10.1126/sciadv.adk5430)
Supplement: Supplementary file 3 — Data S1 [file sciadv.adk5430_data_s1.zip › Data_S1.xlsx]

## Sheet: Rovai et al 2021 BGB
site_ID	Latitude (decimal degree)	Longitude (decimal degree)	Country_Name	Site	Soil depth (m)	Root (t ha-1)	Coarse root (>2mm) (t ha-1)	Coarse Root (<2mm) (t ha-1)	Dead root (t ha-1)	Coarse dead root (>2mm) (t ha-1)	Fine dead root (>2mm) (t ha-1)	C stock (t ha-1)	C stock (Mg ha-1)	Reference
1	20.8488	-90.3723	Mexico	Celestun, Yucatan, Mexico, mouth	0.35	33.6	30.4	3.2	NA	NA	NA	15.96	14.4787	49
2	20.8488	-90.3723	Mexico	Celestun, Yucatan, Mexico, mid	0.35	13.1	11.3	1.8	NA	NA	NA	6.2225	5.64496	49
3	20.8488	-90.3723	Mexico	Celestun, Yucatan, Mexico, inner	0.35	11.2	9.5	1.7	NA	NA	NA	5.32	4.82622	49
4	8.24433	-78.1609	Panama	Panama	NA	189.7	NA	NA	NA	NA	NA	90.1075	81.7442	57
5	8.24433	-78.1609	Panama	Panama	NA	NA	NA	NA	NA	NA	NA	NA	NA	57
6	26.1943	127.682	Japan	Okinawa Island, Japan	NA	51.1	NA	NA	NA	NA	NA	24.2725	22.0196	58
7	26.1943	127.682	Japan	Okinawa Island, Japan	1.123	71.8	NA	NA	NA	NA	NA	34.105	30.9395	59
8	9.88437	98.5463	Thailand	Thailand	1	171.8	68.1	103.7	NA	NA	NA	81.605	74.0308	60
9	9.88437	98.5463	Thailand	Thailand	1	84.8	28.5	56.3	NA	NA	NA	40.28	36.5414	60
10	9.88437	98.5463	Thailand	Thailand	1	242.6	105.1	137.5	NA	NA	NA	115.235	104.539	60
11	9.88437	98.5463	Thailand	Thailand	1	509.5	273.1	236.4	NA	NA	NA	242.012	219.55	60
12	1.12578	128.175	Indonesia	Indonesia	NA	38.5	NA	NA	NA	NA	NA	18.2875	16.5901	61
13	1.12578	128.175	Indonesia	Indonesia	NA	196.1	NA	NA	NA	NA	NA	93.1475	84.502	61
14	1.12578	128.175	Indonesia	Indonesia	NA	110.8	NA	NA	NA	NA	NA	52.63	47.7451	61
15	6.54282	100.029	Thailand	Thailand	0.6	87.5	NA	NA	NA	NA	NA	41.5625	37.7049	62
16	-27.3999	153.137	Australia	Brisbane River, Australia	0.3	109	NA	NA	NA	NA	NA	51.775	46.9695	63
17	-27.3999	153.137	Australia	Brisbane River, Australia	0.3	121	NA	NA	NA	NA	NA	57.475	52.1405	63
18	-27.3999	153.137	Australia	Brisbane River, Australia	0.3	123	NA	NA	NA	NA	NA	58.425	53.0023	63
19	6.87325	158.304	Micronesia	Sapwalap River, Pohnpei, Micronesia	NA	269	NA	NA	NA	NA	NA	127.775	115.916	64
20	6.87325	158.304	Micronesia	Sapwalap River, Pohnpei, Micronesia	NA	348	NA	NA	NA	NA	NA	165.3	149.958	64
21	6.87325	158.304	Micronesia	Sapwalap River, Pohnpei, Micronesia	NA	359	NA	NA	NA	NA	NA	170.525	154.698	64
22	21.9497	89.1833	India	Sundarbans, India, Lothian-1	0.45	15.84	NA	NA	NA	NA	NA	7.524	6.82566	65
23	21.9497	89.1833	India	Sundarbans, India, Haliday-2	0.45	39.64	NA	NA	NA	NA	NA	18.829	17.0814	65
24	21.9497	89.1833	India	Sundarbans, India, Bonnie Camp	0.45	25.16	NA	NA	NA	NA	NA	11.951	10.8418	65
25	21.9497	89.1833	India	Sundarbans, India, Lothian-2	0.45	17.73	NA	NA	NA	NA	NA	8.42175	7.64009	65
26	21.9497	89.1833	India	Sundarbans, India, Lothian-3	0.45	18.22	NA	NA	NA	NA	NA	8.6545	7.85123	65
27	21.9497	89.1833	India	Sundarbans, India, Lothian-4	0.45	15.25	NA	NA	NA	NA	NA	7.24375	6.57142	65
28	21.9497	89.1833	India	Sundarbans, India, Eco camp-1	0.45	17.12	NA	NA	NA	NA	NA	8.132	7.37723	65
29	21.9497	89.1833	India	Sundarbans, India, Eco camp-2	0.45	22.8	NA	NA	NA	NA	NA	10.83	9.82481	65
30	21.9497	89.1833	India	Sundarbans, India, Prentice Island-1	0.45	15.29	NA	NA	NA	NA	NA	7.26275	6.58866	65
31	21.9497	89.1833	India	Sundarbans, India, Prentice Island-2	0.45	21.07	NA	NA	NA	NA	NA	10.0083	9.07933	65
32	21.9497	89.1833	India	Sundarbans, India, Haliday-1	0.45	30.52	NA	NA	NA	NA	NA	14.497	13.1515	65
33	-20.7282	116.612	Australia	D1, Western Australia	0.4	44.8	NA	NA	251.2	NA	NA	21.28	19.3049	66
34	-20.7282	116.612	Australia	D2, Western Australia	0.4	21.2	NA	NA	201.3	NA	NA	10.07	9.13535	66
35	-20.3222	118.649	Australia	PH1, Western Australia	0.4	55.8	NA	NA	104.4	NA	NA	26.505	24.0449	66
36	-20.3222	118.649	Australia	PH2, Western Australia	0.4	11.5	NA	NA	91.7	NA	NA	5.4625	4.9555	66
37	-22.3261	114.121	Australia	BR1, Western Australia	0.4	36.3	NA	NA	153	NA	NA	17.2425	15.6421	66
38	-21.972	113.941	Australia	MB1, Western Australia	0.4	16.1	NA	NA	366	NA	NA	7.6475	6.9377	66
39	-18.4242	146.22	Australia	Hinchinbrook Island, Australia, low Rhizophora	1	43	35	8	231	68	163	20.425	18.5293	67
40	-18.4242	146.22	Australia	Hinchinbrook Island, Australia, mid Rhizophora	1	42	31	11	342	58	284	19.95	18.0983	67
41	-18.4242	146.22	Australia	Hinchinbrook Island, Australia, high Ceriops	1	33	24	9	109	20	89	15.675	14.2201	67
42	-33.4678	151.121	Australia	Hawkesbury River, Australia	0.4	107.355	NA	NA	NA	NA	NA	50.9935	46.2605	68
43	-33.4678	151.121	Australia	Hawkesbury River, Australia	0.4	75.6591	NA	NA	NA	NA	NA	35.9381	32.6025	68
44	-33.4678	151.121	Australia	Hawkesbury River, Australia	NA	NA	NA	NA	NA	NA	NA	NA	NA	68
45	-25.4791	152.846	Australia	Mary River, Australia, ﻿A, upstream	0.4	13.0731	NA	NA	NA	NA	NA	6.20973	5.63337	69
46	-25.4791	152.846	Australia	Mary River, Australia, B, seaward	0.4	16.889	NA	NA	NA	NA	NA	8.02228	7.27769	69
47	-25.4791	152.846	Australia	Mary River, Australia, B, seaward	0.4	100.624	NA	NA	NA	NA	NA	47.7965	43.3602	69
48	-25.4791	152.846	Australia	Mary River, Australia, B, seaward	0.4	113.042	NA	NA	NA	NA	NA	53.6949	48.7112	69
49	-25.4791	152.846	Australia	Mary River, Australia, C, landward	0.4	38.7351	NA	NA	NA	NA	NA	18.3992	16.6915	69
50	-25.4791	152.846	Australia	Mary River, Australia, C, landward	0.4	22.4068	NA	NA	NA	NA	NA	10.6432	9.65536	69
51	-25.4791	152.846	Australia	Mary River, Australia, ﻿A, upstream	0.4	77.3023	NA	NA	NA	NA	NA	36.7186	33.3106	69
52	-25.4791	152.846	Australia	Mary River, Australia, ﻿A, upstream	0.4	72.454	NA	NA	NA	NA	NA	34.4157	31.2214	69
53	-25.4791	152.846	Australia	Mary River, Australia, ﻿A, upstream	0.4	55.5868	NA	NA	NA	NA	NA	26.4037	23.9531	69
54	-25.4791	152.846	Australia	Mary River, Australia, ﻿A, upstream	0.4	37.2903	NA	NA	NA	NA	NA	17.7129	16.0689	69
55	-25.4791	152.846	Australia	Mary River, Australia, ﻿A, upstream	0.4	37.938	NA	NA	NA	NA	NA	18.0206	16.348	69
56	-25.4791	152.846	Australia	Mary River, Australia, B, seaward	0.4	44.3079	NA	NA	NA	NA	NA	21.0463	19.0929	69
57	-25.4791	152.846	Australia	Mary River, Australia, B, seaward	0.4	61.7613	NA	NA	NA	NA	NA	29.3366	26.6137	69
58	-25.4791	152.846	Australia	Mary River, Australia, B, seaward	0.4	78.1959	NA	NA	NA	NA	NA	37.1431	33.6956	69
59	-23.0188	-43.5808	Brazil	Sepetiba, Rio de Janeiro, Brazil	1	275.61	NA	NA	NA	NA	NA	130.915	118.764	70
60	-23.0188	-43.5808	Brazil	Sepetiba, Rio de Janeiro, Brazil	1	214.12	NA	NA	NA	NA	NA	101.707	92.2671	70
61	-23.0188	-43.5808	Brazil	Sepetiba, Rio de Janeiro, Brazil	1	247.48	NA	NA	NA	NA	NA	117.553	106.642	70
62	-23.0188	-43.5808	Brazil	Sepetiba, Rio de Janeiro, Brazil	1	210.44	NA	NA	NA	NA	NA	99.959	90.6813	70
63	-23.0188	-43.5808	Brazil	Sepetiba, Rio de Janeiro, Brazil	1	346.72	NA	NA	NA	NA	NA	164.692	149.406	70
64	19.1512	-69.6476	Dominican Republic	Samana Bay, Dominican Republic	0.3	66	58.1	7.9	NA	NA	NA	31.35	28.4402	71
65	22.5195	114.025	China	Shenzhen, China	0.5	34.28	NA	NA	NA	NA	NA	16.283	14.7717	72
66	-4.41941	39.5288	Kenya	Gazi Bay, Kenya, 6 years, R. mucronata	0.6	2.5	NA	NA	34.8	NA	NA	1.1875	1.07728	73
67	-4.41941	39.5288	Kenya	Gazi Bay, Kenya, 12 years, A. marina	0.6	14.6	NA	NA	14.6	NA	NA	6.935	6.29133	73
68	-4.41941	39.5288	Kenya	Gazi Bay, Kenya, natural, A. marina	0.6	13.1	NA	NA	13.1	NA	NA	6.2225	5.64496	73
69	-4.41941	39.5288	Kenya	Gazi Bay, Kenya, 12 years, R. mucronata	0.6	8.3	NA	NA	3.3	NA	NA	3.9425	3.57658	73
70	-4.41941	39.5288	Kenya	Gazi Bay, Kenya, natural, R. mucronata	0.6	11.9	NA	NA	10.9	NA	NA	5.6525	5.12786	73
71	-4.41941	39.5288	Kenya	Gazi Bay, Kenya, 9 years, S. alba	0.6	18.1	NA	NA	22.7	NA	NA	8.5975	7.79952	73
72	-4.41941	39.5288	Kenya	Gazi Bay, Kenya, 12 years, S. alba	0.6	25.2	NA	NA	15	NA	NA	11.97	10.859	73
73	-4.41941	39.5288	Kenya	Gazi Bay, Kenya, natural, S. alba	0.6	16.2	NA	NA	10.1	NA	NA	7.695	6.98079	73
74	-36.1139	174.577	New Zealand	Mangawhai, New Zealand, Insley (IN)	0.4	NA	NA	NA	NA	NA	NA	NA	NA	74
75	-36.1168	174.582	New Zealand	Mangawhai, New Zealand, Island (IS)	0.4	NA	NA	37.3	NA	NA	NA	NA	NA	74
76	-36.0966	174.574	New Zealand	Mangawhai, New Zealand, Jack Boyd (JB)	1	147	54.6	92.4	NA	NA	NA	69.825	63.3442	74
77	-36.0971	174.573	New Zealand	Mangawhai, New Zealand, Molesworth (MO)	1	116.2	56.3	59.9	NA	NA	NA	55.195	50.0721	74
78	22.6814	-82.7901	Cuba	Majana, Cuba, MRF	0.15	NA	NA	7.58	NA	NA	8.51	NA	NA	75
79	22.6814	-82.7901	Cuba	Majana, Cuba, MAF	0.15	NA	NA	5.54	NA	NA	8.04	NA	NA	75
80	-33.8162	151.141	Australia	Lane Cove River, Australia	0.45	147.3	NA	NA	NA	NA	NA	69.9675	63.4735	76
81	-33.8162	151.141	Australia	Lane Cove River, Australia	0.45	160.3	NA	NA	NA	NA	NA	76.1425	69.0753	76
82	25.1926	-80.6475	United States	Taylor River, US (TS/Ph-6)	0.9	26.4	23.2	3.2	NA	NA	NA	12.54	11.3761	48,77
83	25.1926	-80.6475	United States	Taylor River, US (TS/Ph-7)	0.9	51.7	46.7	5	NA	NA	NA	24.5575	22.2782	48,77
84	25.1926	-80.6475	United States	Taylor River, US (TS/Ph-8)	0.9	50.1	43.5	6.6	NA	NA	NA	23.7975	21.5887	48,77
85	25.3773	-81.0371	United States	Shark River, US (SRS-4)	0.9	37.7	31.9	5.8	NA	NA	NA	17.9075	16.2454	48,77
86	25.3773	-81.0371	United States	Shark River, US(SRS-5)	0.9	48.2	43.8	4.4	NA	NA	NA	22.895	20.77	48,77
87	25.3773	-81.0371	United States	Shark River, US(SRS-6)	0.9	28.8	25.3	3.5	NA	NA	NA	13.68	12.4103	48,77
88	12.2103	102.564	Thailand	Trat River, Thailand	0.3	NA	NA	0.89	14.99	5.05	9.94	NA	NA	78
89	12.2103	102.564	Thailand	Trat River, Thailand	0.3	NA	NA	0.75	42.1	21	21.1	NA	NA	78
90	12.2103	102.564	Thailand	Trat River, Thailand	0.3	NA	NA	1.37	133.3	43.3	90	NA	NA	78
91	5.32577	162.945	Micronesia	Yela, Kosrae, Micronesia, fringe	0.45	11.02	9.52	1.5	NA	NA	63.62	5.2345	4.74866	79
92	5.32577	162.945	Micronesia	Yela, Kosrae, Micronesia, interior	0.45	13.71	11.91	1.8	NA	NA	222.38	6.51225	5.90782	79
93	5.32577	162.945	Micronesia	Yela, Kosrae, Micronesia, riverine	0.45	16.05	14.25	1.8	NA	NA	152.66	7.62375	6.91615	79
94	6.87325	158.304	Micronesia	Sapwala, Pohnpei, Micronesia, fringe	0.45	16.58	13.68	2.9	NA	NA	345.57	7.8755	7.14454	79
95	6.87325	158.304	Micronesia	Sapwala, Pohnpei, Micronesia, interior	0.45	32.1	26.4	5.7	NA	NA	182.22	15.2475	13.8323	79
96	6.87325	158.304	Micronesia	Sapwala, Pohnpei, Micronesia, riverine	0.45	6.18	4.48	1.7	NA	NA	128.04	2.9355	2.66304	79
97	22.6814	-82.7901	Cuba	Majana, Cuba	NA	17.05	NA	0.61	NA	NA	NA	8.09875	7.34706	80
98	22.6814	-82.7901	Cuba	Majana, Cuba	NA	10.79	NA	NA	NA	NA	NA	5.12525	4.64955	80
99	5.28278	162.964	Micronesia	Utwe and Okat River, Kosrae, Micronesia	0.3	7.44	0.24	7.2	234.3	103.5	130.8	3.534	3.20599	81
100	5.28278	162.964	Micronesia	Utwe and Okat River, Kosrae, Micronesia	0.3	6.93	1.53	5.4	219	120.6	98.4	3.29175	2.98623	81
101	5.28278	162.964	Micronesia	Utwe and Okat River, Kosrae, Micronesia	0.3	8.79	0.99	7.8	228	95.7	132.3	4.17525	3.78772	81
102	17.9702	-67.0436	Puerto Rico	Magueyes Island, Puerto Rico	0.8	49.97	NA	NA	NA	NA	NA	23.7357	21.5327	82
103	-33.4711	151.138	Australia	Spencer tall, Site 1, S1	0.62	511.494	NA	NA	NA	NA	NA	242.96	220.409	83
104	-33.4695	151.14	Australia	Spencer low/stunted, Site 2, S2	0.63	638.039	NA	NA	NA	NA	NA	303.068	274.939	83
105	-23.8143	-45.4086	Brazil	All sites (N1,N2,IP)	0.2	55.2352	NA	NA	NA	NA	NA	26.2367	23.8016	84,85
106	-25.4966	-48.7038	Brazil	Antonina Bay	0.3	9.85	NA	NA	NA	NA	NA	4.67875	4.24449	86
107	-25.8309	-48.581	Brazil	Guaratuba Bay	0.3	18.31	NA	NA	NA	NA	NA	8.69725	7.89001	86
108	19.9505	110.578	China	Riverine C. tagal	1	53.5568	NA	NA	NA	NA	NA	25.4395	23.0783	87
109	19.9774	110.558	China	Seashore C. tagal	1	45.0735	NA	NA	NA	NA	NA	21.4099	19.4228	87
110	19.9503	110.563	China	B. sexangula	1	21.9602	NA	NA	NA	NA	NA	10.4311	9.46293	87
111	19.9998	110.543	China	R. stylosa	1	5.77676	NA	NA	NA	NA	NA	2.74396	2.48928	87
112	20.0006	110.54	China	A. marina	1	11.3261	NA	NA	NA	NA	NA	5.37991	4.88057	87
113	23.4674	116.874	China	S. apetala	1	15.3	NA	NA	NA	NA	NA	7.2675	6.59297	88
114	23.4656	116.875	China	K. obovata	1	95.7	NA	NA	NA	NA	NA	45.4575	41.2384	88
115	6.213	102.179	Malaysia	Kelantan Delta	0.4	20.81	NA	NA	NA	NA	NA	9.88475	8.9673	89
116	18.4159	-93.1348	Mexico	Cerros	0.35	34.0615	NA	NA	NA	NA	NA	16.1792	14.6776	90
117	18.4348	-93.1323	Mexico	Boca	0.35	20.7692	NA	NA	NA	NA	NA	9.86538	8.94973	90
118	18.4079	-93.0841	Mexico	Pajaral	0.35	25.7538	NA	NA	NA	NA	NA	12.2331	11.0977	90
119	18.3749	-93.08	Mexico	Arrastradero	0.35	28.1538	NA	NA	NA	NA	NA	13.3731	12.1319	90
120	18.3695	-93.1465	Mexico	Aspoquero	0.35	27.8769	NA	NA	NA	NA	NA	13.2415	12.0125	90
121	18.3904	-93.1747	Mexico	Mojarrero	0.35	13.0154	NA	NA	NA	NA	NA	6.18231	5.6085	90
122	-36.3143	174.76	New Zealand	Whangateau	0.45	58.3	NA	NA	NA	NA	NA	27.6925	25.1222	91
123	-36.8106	174.776	New Zealand	Bayswater	0.45	62.1	NA	NA	NA	NA	NA	29.4975	26.7597	91
124	-36.9889	174.801	New Zealand	Mangere	0.45	45.9	NA	NA	NA	NA	NA	21.8025	19.7789	91
125	-37.2022	175.863	New Zealand	Whangamata	0.45	70.9	NA	NA	NA	NA	NA	33.6775	30.5517	91
126	-37.0127	175.847	New Zealand	Tairua	0.45	50.8	NA	NA	NA	NA	NA	24.13	21.8904	91
127	-36.3143	174.76	New Zealand	Whangateau	1	65.9351	NA	NA	NA	NA	NA	31.3192	28.4123	91
128	-36.8106	174.776	New Zealand	Bayswater	1	91.1852	NA	NA	NA	NA	NA	43.313	39.2929	91
129	-36.9889	174.801	New Zealand	Mangere	1	68.3436	NA	NA	NA	NA	NA	32.4632	29.4501	91
130	-37.2022	175.863	New Zealand	Whangamata	1	78.9297	NA	NA	NA	NA	NA	37.4916	34.0118	91
131	8.09989	79.7344	Sri Lanka	Palakuda, 0.95 density	0.4	0.277951	NA	NA	NA	NA	NA	0.132027	0.119773	92
132	8.09989	79.7344	Sri Lanka	Palakuda, 1.93 density	0.4	0.352784	NA	NA	NA	NA	NA	0.167572	0.152019	92
133	8.09989	79.7344	Sri Lanka	Palakuda, 3.26 density	0.4	0.555902	NA	NA	NA	NA	NA	0.264053	0.239545	92
134	8.09989	79.7344	Sri Lanka	Palakuda, 6.96 density	0.4	1.05033	NA	NA	NA	NA	NA	0.498909	0.452602	92
135	-7.81158	39.3355	Tanzania	All sites	0.5	143.578	NA	NA	NA	NA	NA	68.1997	61.8698	93
136	29.11	-90.2	United States	Large, Port Fourchon, Louisiana	0.3	6.9594	NA	NA	NA	NA	NA	3.30571	2.99889	94
137	29.11	-90.2	United States	Small, Port Fourchon, Louisiana	0.3	1.44865	NA	NA	NA	NA	NA	0.68811	0.624243	94
138	29.14	-83.03	United States	Large, Cedar Key, Florida	0.3	6.99907	NA	NA	NA	NA	NA	3.32456	3.01599	94
139	29.14	-83.03	United States	Small, Cedar Key, Florida	0.3	2.85065	NA	NA	NA	NA	NA	1.35406	1.22838	94
